# Supplementary material for: Heart Rate Variability in Hyperthyroidism: A Systematic Review and Meta-Analysis
Source: Int J Environ Res Public Health. 2022 Mar 18;19(6):3606. doi: 10.3390/ijerph19063606 (PMC8949365; doi:10.3390/ijerph19063606)
Supplement: Supplementary file 1 [file ijerph-19-03606-s001.zip]

Archive with 1 entries (1 files):
- ijerph-1621358-supplementary.pdf
